# Supplementary material for: The global temperature-related mortality impact of earlier decarbonization for the Australian health sector and economy: A modelling study
Source: PLoS One. 2022 Aug 3;17(8):e0271550. doi: 10.1371/journal.pone.0271550 (PMC9348697; doi:10.1371/journal.pone.0271550)
Supplement: S1 Data — (XLSX) [file pone.0271550.s002.xlsx]

## Sheet: Full Economy, DICE Base
Year		2020	2025	2030	2035	2040	2045	2050	2055	2060	2065	2070	2075	2080	2085	2090	2095	2100
Emissions
Total Global Carbon Emissions (GTCO2 per year) - DICE Baseline Scenario		41.5479	44.7192	47.8252	50.8412	53.7299	56.46	58.9974	61.3124	63.381	65.1919	66.7353	68.0046	68.9967	69.7103	70.1506	70.316	70.1999
Global Carbon Emisions Multiple of 2020		1	1.07633	1.15108	1.22368	1.2932	1.35891	1.41998	1.4757	1.52549	1.56908	1.60623	1.63678	1.66065	1.67783	1.68843	1.69241	1.68961
Australia Emissions - Business As Usual		0.537446	0.578469	0.618646	0.65766	0.695027	0.730342	0.763164	0.793111	0.819869	0.843294	0.863259	0.879678	0.892512	0.901743	0.907438	0.909577	0.908076
*Only Decarbonization by 2040 and 2050 are updated to the latest parameter values (before we were assuming a smaller level for Australian Carbon Emissions*
Australia BAU Total Emissions
2020-2029	5.57957
2020-2034	8.6728
2020-2049	19.0879
Counterfactual Australia Emissions
2.1 Gt emissions from 2020 to 2030	2.1	0.28	0.14	0	0	0	0	0	0	0	0	0	0	0	0	0	0	0
4.1 Gt emissions from 2020 to 2035	4.1	0.41	0.273333	0.136667	0	0	0	0	0	0	0	0	0	0	0	0	0	0
Decarbonize by 2040		0.537446	0.403084	0.268723	0.134361	0	0	0	0	0	0	0	0	0	0	0	0	0
Decarbonize by 2050	9.4053	0.537446	0.447872	0.358297	0.268723	0.179149	0.0895743	0	0	0	0	0	0	0	0	0	0	0
Reduction in Global Emissions from BAU Because of Australia's Policy
2.1 Gt emissions from 2020 to 2030		0.257446	0.438469	0.618646	0.65766	0.695027	0.730342	0.763164	0.793111	0.819869	0.843294	0.863259	0.879678	0.892512	0.901743	0.907438	0.909577	0.908076
4.1 Gt emissions from 2020 to 2035		0.127446	0.305135	0.481979	0.65766	0.695027	0.730342	0.763164	0.793111	0.819869	0.843294	0.863259	0.879678	0.892512	0.901743	0.907438	0.909577	0.908076
Decarbonize by 2040		0	0.175384	0.349923	0.523298	0.695027	0.730342	0.763164	0.793111	0.819869	0.843294	0.863259	0.879678	0.892512	0.901743	0.907438	0.909577	0.908076
Decarbonize by 2050		0	0.130597	0.260348	0.388937	0.515878	0.640768	0.763164	0.793111	0.819869	0.843294	0.863259	0.879678	0.892512	0.901743	0.907438	0.909577	0.908076
Total Global Emissions Net of Australia's Climate Policy
2.1 Gt emissions from 2020 to 2030		41.2905	44.2807	47.2065	50.1835	53.0349	55.7296	58.2342	60.5193	62.5611	64.3486	65.8721	67.1249	68.1042	68.8086	69.2431	69.4064	69.2919
4.1 Gt emissions from 2020 to 2035		41.4205	44.4141	47.3432	50.1835	53.0349	55.7296	58.2342	60.5193	62.5611	64.3486	65.8721	67.1249	68.1042	68.8086	69.2431	69.4064	69.2919
Decarbonize by 2040		41.5479	44.5438	47.4752	50.3179	53.0349	55.7296	58.2342	60.5193	62.5611	64.3486	65.8721	67.1249	68.1042	68.8086	69.2431	69.4064	69.2919
Decarbonize by 2050		41.5479	44.5886	47.5648	50.4523	53.214	55.8192	58.2342	60.5193	62.5611	64.3486	65.8721	67.1249	68.1042	68.8086	69.2431	69.4064	69.2919
Excess Deaths Due to Climate Change (Results Hardcoded from DICE-EMR)
Excess deaths from climate change in year (millions)
DICE-Baseline Emissions Scenario		0.0658358	0.00981382	-0.0312688	-0.0500801	-0.0370003	0.0181227	0.124408	0.289356	0.518364	0.815129	1.18239	1.61845	2.11682	2.66918	3.27835	3.95295	4.58693
2.1 Gt emissions from 2020 to 2030		0.0658358	0.00984458	-0.031203	-0.0500772	-0.0373183	0.0170728	0.12208	0.285096	0.511445	0.804778	1.16781	1.59888	2.0916	2.63776	3.24019	3.90742	4.53465
4.1 Gt emissions from 2020 to 2035		0.0658358	0.00981548	-0.0312464	-0.0500788	-0.0371987	0.0173788	0.122624	0.285916	0.512565	0.806214	1.16957	1.60095	2.09397	2.64041	3.24309	3.91057	4.53796
Decarbonize by 2040		0.0658358	0.00981382	-0.031248	-0.0500788	-0.0371987	0.0173355	0.122438	0.285444	0.511627	0.804604	1.16706	1.59733	2.08903	2.63398	3.23498	3.90058	4.52619
Decarbonize by 2050		0.0658358	0.00981382	-0.0312533	-0.0500791	-0.037148	0.0175371	0.122904	0.286245	0.512811	0.806201	1.16909	1.59979	2.0919	2.63723	3.23859	3.90454	4.53037
Yearly Lives Saved By Australia's Climate Policy
DICE-Baseline Emissions Scenario		0	0	0	0	0	0	0	0	0	0	0	0	0	0	0	0	0
2.1 Gt emissions from 2020 to 2030		0	-30.7567	-65.7824	-2.92574	317.946	1049.93	2328.14	4260.12	6919.49	10351.2	14580	19569.3	25221.4	31415.6	38160.9	45528.8	52277.5
4.1 Gt emissions from 2020 to 2035		2.77556e-11	-1.65694	-22.3812	-1.33577	198.353	743.923	1784.24	3440.31	5798.64	8914.95	12822.3	17494.9	22846.8	28765.9	35255.9	42380.1	48973.9
Decarbonize by 2040		0	0	-20.7456	-1.30826	198.383	787.285	1969.53	3912.31	6737.46	10525.4	15325.3	21112.3	27784.4	35203.7	43372.1	52365.4	60738.8
Decarbonize by 2050		0	0	-15.446	-0.953962	147.674	585.604	1504.11	3111.74	5553.4	8928.15	13299	18657.2	24917.2	31953.6	39763.1	48412.6	56554.9
Cumulative excess deaths from climate change (millions)
DICE-Baseline Emissions Scenario		0	0.342204	0.393004	0.231737	-0.0256335	-0.215161	-0.122622	0.510752	1.97983	4.60526	8.72478	14.6886	22.8374	33.478	46.8759	63.3085	83.0929
2.1 Gt emissions from 2020 to 2030		0	0.342204	0.393163	0.232236	-0.02512	-0.216276	-0.129098	0.492423	1.93988	4.53026	8.59747	14.4878	22.538	33.0519	46.2923	62.5337	82.0904
4.1 Gt emissions from 2020 to 2035		0	0.342204	0.393012	0.231861	-0.0255026	-0.216046	-0.127306	0.496984	1.9486	4.54466	8.61913	14.5183	22.579	33.1048	46.3585	62.6144	82.1869
Decarbonize by 2040		0	0.342204	0.393004	0.231844	-0.0255198	-0.216064	-0.127545	0.495802	1.94502	4.53632	8.60266	14.4892	22.5317	33.0327	46.254	62.4693	81.9919
Decarbonize by 2050		0	0.342204	0.393004	0.231817	-0.0255489	-0.215833	-0.126284	0.499432	1.95272	4.55001	8.62442	14.5212	22.576	33.0915	46.3291	62.5625	82.1048
Cumulative Lives Saved by Australia's Climate Policy
DICE-Baseline Emissions Scenario		0	0	0	0	0	0	0	0	0	0	0	0	0	0	0	0	0
2.1 Gt emissions from 2020 to 2030		0	0	-159.206	-498.476	-513.512	1115.12	6476.31	18328.9	39956.6	74999	127304	200828	299328	426059	583672	774836	1.00254e+06
4.1 Gt emissions from 2020 to 2035		0	0	-8.57679	-124.007	-130.872	885.167	4683.8	13767.3	31233	60599.1	105647	170306	258365	373165	517484	694095	906053
Decarbonize by 2040		0	0	0	-106.995	-113.718	902.472	4922.52	14949.4	34811.3	68931.9	122117	199399	305666	445275	621894	839163	1.10106e+06	1.02391e+06
Decarbonize by 2050		0	0	0	-79.6622	-84.5649	671.873	3662.09	11319.5	27117.1	55241.2	100356	167420	261329	386531	546843	746034	988162	918935
Global Average Temperature (Degrees C above Preindustrial)
DICE-Baseline Emissions Scenario		1.01635	1.18913	1.36756	1.55096	1.73869	1.93013	2.12464	2.32158	2.52026	2.72003	2.92021	3.12017	3.31929	3.51699	3.71274	3.90605	4.09646
2.1 Gt emissions from 2020 to 2030		1.01635	1.18902	1.36715	1.54999	1.73697	1.92753	2.12106	2.31694	2.51454	2.71318	2.91224	3.11107	3.30908	3.50569	3.70037	3.89264	4.08205
4.1 Gt emissions from 2020 to 2035		1.01635	1.18912	1.36742	1.55048	1.73762	1.92829	2.1219	2.31784	2.51547	2.71414	2.9132	3.11204	3.31004	3.50665	3.70132	3.89357	4.08297
Decarbonize by 2040		1.01635	1.18913	1.36743	1.55049	1.73762	1.92818	2.12161	2.31732	2.51469	2.71307	2.91183	3.11035	3.30804	3.50433	3.69868	3.89063	4.07972
Decarbonize by 2050		1.01635	1.18913	1.36747	1.55061	1.7379	1.92868	2.12233	2.3182	2.51567	2.71413	2.91294	3.1115	3.30921	3.5055	3.69986	3.8918	4.08088
Consumption and Income Growth
Consumption per capita ($thous per year)		11.86	13.3274	14.913	16.623	18.4651	20.4448	22.568	24.839	27.2613	29.8357	32.5639	35.4468	38.4851	41.6792	45.028	48.533	52.1972
Savings Rate		0.25625	0.253388	0.250919	0.248797	0.246979	0.245427	0.24411	0.242996	0.242062	0.241285	0.240646	0.240127	0.239715	0.239394	0.239153	0.238978	0.238855
Income per capita ($thous per year)		15.9462	17.8505	19.9084	22.1285	24.5213	27.0946	29.8561	32.8123	35.9677	39.324	42.8837	46.6484	50.6193	54.7974	59.1815	63.7735	68.5771

## Sheet: Healthcare, DICE Base
Year		2020	2025	2030	2035	2040	2045	2050	2055	2060	2065	2070	2075	2080	2085	2090	2095	2100
Emissions
Total Global Carbon Emissions (GTCO2 per year) - DICE Baseline Scenario		41.5479	44.7192	47.8252	50.8412	53.7299	56.46	58.9974	61.3124	63.381	65.1919	66.7353	68.0046	68.9967	69.7103	70.1506	70.316	70.1999
Global Carbon Emisions Multiple of 2020		1	1.07633	1.15108	1.22368	1.2932	1.35891	1.41998	1.4757	1.52549	1.56908	1.60623	1.63678	1.66065	1.67783	1.68843	1.69241	1.68961
Australia Emissions - Business As Usual		0.0376212	0.0404928	0.0433052	0.0460362	0.0486519	0.0511239	0.0534215	0.0555178	0.0573908	0.0590306	0.0604281	0.0615775	0.0624758	0.063122	0.0635206	0.0636704	0.0635653	4.65476
*Only Decarbonization by 2040 and 2050 are updated to the latest parameter values (before we were assuming a smaller level for Australian Carbon Emissions*																			3.99639
Proportion of Australian Emissions in the Heathcare Sector	0.07
Australian Healthcare BAU Total Emissions
2020-2029	0.39057
2020-2034	0.607096
2020-2049	1.33616
Counterfactual Australia Emissions
Healthcare Sector Decarbonization by 2030	0.147	0.0196	0.0098	0	0	0	0	0	0	0	0	0	0	0	0	0	0	0
Healthcare Sector Decarbonization by 2035	0.287	0.0287	0.0191333	0.00956667	0	0	0	0	0	0	0	0	0	0	0	0	0	0
Decarbonize by 2040	0.470265	0.0376212	0.0282159	0.0188106	0.00940531	0	0	0	0	0	0	0	0	0	0	0	0	0
Decarbonize by 2050	0.658371	0.0376212	0.031351	0.0250808	0.0188106	0.0125404	0.0062702	0	0	0	0	0	0	0	0	0	0	0
Reduction in Global Emissions from BAU Because of Australia's Policy
Healthcare Sector Decarbonization by 2030		0.0180212	0.0306928	0.0433052	0.0460362	0.0486519	0.0511239	0.0534215	0.0555178	0.0573908	0.0590306	0.0604281	0.0615775	0.0624758	0.063122	0.0635206	0.0636704	0.0635653
Healthcare Sector Decarbonization by 2035		0.00892122	0.0213595	0.0337385	0.0460362	0.0486519	0.0511239	0.0534215	0.0555178	0.0573908	0.0590306	0.0604281	0.0615775	0.0624758	0.063122	0.0635206	0.0636704	0.0635653
Decarbonize by 2040		0	0.0122769	0.0244946	0.0366309	0.0486519	0.0511239	0.0534215	0.0555178	0.0573908	0.0590306	0.0604281	0.0615775	0.0624758	0.063122	0.0635206	0.0636704	0.0635653
Decarbonize by 2050		0	0.00914178	0.0182244	0.0272256	0.0361115	0.0448537	0.0534215	0.0555178	0.0573908	0.0590306	0.0604281	0.0615775	0.0624758	0.063122	0.0635206	0.0636704	0.0635653
Total Global Emissions Net of Australia's Climate Policy
Healthcare Sector Decarbonization by 2030		41.5299	44.6885	47.7819	50.7952	53.6813	56.4089	58.9439	61.2569	63.3236	65.1329	66.6749	67.943	68.9342	69.6472	70.087	70.2523	70.1364
Healthcare Sector Decarbonization by 2035		41.539	44.6979	47.7914	50.7952	53.6813	56.4089	58.9439	61.2569	63.3236	65.1329	66.6749	67.943	68.9342	69.6472	70.087	70.2523	70.1364
Decarbonize by 2040		41.5479	44.7069	47.8007	50.8046	53.6813	56.4089	58.9439	61.2569	63.3236	65.1329	66.6749	67.943	68.9342	69.6472	70.087	70.2523	70.1364
Decarbonize by 2050		41.5479	44.7101	47.8069	50.814	53.6938	56.4151	58.9439	61.2569	63.3236	65.1329	66.6749	67.943	68.9342	69.6472	70.087	70.2523	70.1364
Excess Deaths Due to Climate Change (Results Hardcoded from DICE-EMR)
Excess deaths from climate change in year (millions)
DICE-Baseline Emissions Scenario		0.0658358	0.00981382	-0.0312688	-0.0500801	-0.0370003	0.0181227	0.124408	0.289356	0.518364	0.815129	1.18239	1.61845	2.11682	2.66918	3.27835	3.95295	4.58693
Healthcare Sector Decarbonization by 2030		0.0658358	0.00981682	-0.0312623	-0.0500798	-0.0370315	0.0180199	0.12418	0.288939	0.517687	0.814117	1.18096	1.61653	2.11435	2.66611	3.27462	3.9485	4.58182
Healthcare Sector Decarbonization by 2035		0.0658358	0.00981398	-0.0312666	-0.05008	-0.0370197	0.0180499	0.124233	0.28902	0.517797	0.814257	1.18113	1.61673	2.11458	2.66637	3.2749	3.94881	4.58214
Decarbonize by 2040		0.0658358	0.00981382	-0.0312673	-0.05008	-0.0370142	0.0180675	0.12427	0.289082	0.517892	0.814392	1.18131	1.61697	2.11487	2.66671	3.27531	3.94928	4.58268
Decarbonize by 2050		0.0658358	0.00981382	-0.0312677	-0.05008	-0.0370107	0.0180817	0.124302	0.289138	0.517975	0.814504	1.18146	1.61714	2.11507	2.66694	3.27556	3.94956	4.58297
Yearly Lives Saved By Australia's Climate Policy
DICE-Baseline Emissions Scenario		0	0	0	0	0	0	0	0	0	0	0	0	0	0	0	0	0
Healthcare Sector Decarbonization by 2030		-2.77556e-11	-3.00426	-6.41902	-0.246916	31.1764	102.825	227.908	416.932	677.082	1012.73	1426.28	1914.11	2466.66	3072.08	3731.25	4451.13	5110.32
Healthcare Sector Decarbonization by 2035		-2.77556e-11	-0.161881	-2.18565	-0.120983	19.4215	72.7986	174.568	336.559	567.218	871.98	1254.05	1710.9	2234.08	2812.61	3446.84	4142.93	4787.03
Decarbonize by 2040		-2.77556e-11	0	-1.45155	-0.0848113	13.918	55.2056	138.085	274.271	472.291	737.766	1074.12	1479.57	1946.96	2466.6	3038.57	3668.19	4254.21
Decarbonize by 2050		-2.77556e-11	0	-1.08087	-0.0630289	10.3544	41.0451	105.414	218.074	389.175	625.648	931.895	1307.27	1745.76	2238.55	2785.4	3390.95	3960.84
Cumulative excess deaths from climate change (millions)
DICE-Baseline Emissions Scenario		0	0.342204	0.393004	0.231737	-0.0256335	-0.215161	-0.122622	0.510752	1.97983	4.60526	8.72478	14.6886	22.8374	33.478	46.8759	63.3085	83.0929
Healthcare Sector Decarbonization by 2030		0	0.342204	0.393019	0.231786	-0.0255836	-0.215271	-0.123257	0.508957	1.97592	4.59792	8.71232	14.669	22.8081	33.4363	46.8188	63.2327	82.9949
Healthcare Sector Decarbonization by 2035		0	0.342204	0.393005	0.23175	-0.0256207	-0.215248	-0.123081	0.509404	1.97678	4.59933	8.71444	14.672	22.8121	33.4415	46.8253	63.2406	83.0044
Decarbonize by 2040		0	0.342204	0.393004	0.231745	-0.0256256	-0.215225	-0.122967	0.509703	1.97739	4.60042	8.71622	14.6746	22.8159	33.4468	46.8324	63.2497	83.0158
Decarbonize by 2050		0	0.342204	0.393004	0.231743	-0.0256276	-0.215208	-0.122879	0.509958	1.97793	4.60138	8.71775	14.6769	22.8191	33.4509	46.8376	63.2562	83.0237
Cumulative Lives Saved by Australia's Climate Policy
DICE-Baseline Emissions Scenario		0	0	0	0	0	0	0	0	0	0	0	0	0	0	0	0	0
Healthcare Sector Decarbonization by 2030		0	0	-15.551	-48.6568	-49.9258	109.771	634.817	1795.09	3911.77	7340.72	12458.1	19650.4	29284.9	41679.1	57091.8	75783.1	98044.6
Healthcare Sector Decarbonization by 2035		0	0	-0.837932	-12.1104	-12.7321	86.7519	458.477	1347.2	3055.83	5928.4	10334.5	16658.4	25270	36495.6	50606.5	67873.1	88593.1
Decarbonize by 2040		0	0	0	-7.48633	-7.92219	63.3708	345.263	1048.25	2440.67	4832.5	8560.45	13977	21424.2	31207.1	43582.1	58803.4	77149.2	7921.87	0.722301
Decarbonize by 2050		0	0	0	-5.57453	-5.89845	47.1406	256.726	793.385	1900.5	3871.4	7032.82	11732.1	18312.1	27084.1	38314.9	52268.1	69227.3	0.735478
Global Average Temperature (Degrees C above Preindustrial)
DICE-Baseline Emissions Scenario		1.01635	1.18913	1.36756	1.55096	1.73869	1.93013	2.12464	2.32158	2.52026	2.72003	2.92021	3.12017	3.31929	3.51699	3.71274	3.90605	4.09646
Healthcare Sector Decarbonization by 2030		1.01635	1.18912	1.36752	1.55087	1.73852	1.92988	2.1243	2.32112	2.5197	2.71936	2.91943	3.11928	3.31829	3.51589	3.71153	3.90474	4.09505
Healthcare Sector Decarbonization by 2035		1.01635	1.18913	1.36755	1.55091	1.73859	1.92995	2.12438	2.32121	2.51979	2.71945	2.91952	3.11937	3.31839	3.51598	3.71163	3.90483	4.09514
Decarbonize by 2040		1.01635	1.18913	1.36755	1.55093	1.73862	1.93	2.12443	2.32128	2.51987	2.71954	2.91962	3.11948	3.3185	3.51611	3.71176	3.90497	4.09529
Decarbonize by 2050		1.01635	1.18913	1.36756	1.55094	1.73864	1.93003	2.12448	2.32134	2.51994	2.71961	2.9197	3.11956	3.31858	3.51619	3.71184	3.90505	4.09537

## Sheet: Full Economy, DICE-EMR Optimal
Year		2020	2025	2030	2035	2040	2045	2050	2055	2060	2065	2070	2075	2080	2085	2090	2095	2100
Emissions
Total Global Carbon Emissions (GTCO2 per year) - DICE-EMR Optimal		23.5551	21.8286	19.1743	15.4829	10.7775	4.78142	1.10554	0.978407	0.86589	0.766313	0.678187	0.600195	0.531173	0.470088	0.416028	0.368185	0.325843
Global Carbon Emisions Multiple of 2020		1	0.926705	0.814023	0.657306	0.457544	0.202989	0.0469345	0.041537	0.0367603	0.0325328	0.0287916	0.0254805	0.0225503	0.019957	0.0176619	0.0156308	0.0138333
Australia Emissions - Business As Usual		0.537446	0.498054	0.437493	0.353266	0.245905	0.109096	0.0252247	0.0223239	0.0197567	0.0174846	0.0154739	0.0136944	0.0121195	0.0107258	0.00949233	0.00840072	0.00743463
*Only Decarbonization by 2040 and 2050 are updated to the latest parameter values (before we were assuming a smaller level for Australian Carbon Emissions*
Australia BAU Total Emissions
2020-2029	5.1775
2020-2034	7.36497
2020-2049	10.9063
Counterfactual Australia Emissions
2.1 Gt emissions from 2020 to 2030	2.1	0.28	0.14	0	0	0	0	0	0	0	0	0	0	0	0	0	0	0
4.1 Gt emissions from 2020 to 2035	4.1	0.41	0.273333	0.136667	0	0	0	0	0	0	0	0	0	0	0	0	0	0
Decarbonize by 2040	6.71807	0.537446	0.403084	0.268723	0.134361	0	0	0	0	0	0	0	0	0	0	0	0	0
Decarbonize by 2050	9.4053	0.537446	0.447872	0.358297	0.268723	0.179149	0.0895743	0	0	0	0	0	0	0	0	0	0	0
Reduction in Global Emissions from BAU Because of Australia's Policy
2.1 Gt emissions from 2020 to 2030		0.257446	0.358054	0.437493	0.353266	0.245905	0.109096	0.0252247	0.0223239	0.0197567	0.0174846	0.0154739	0.0136944	0.0121195	0.0107258	0.00949233	0.00840072	0.00743463
4.1 Gt emissions from 2020 to 2035		0.127446	0.224721	0.300826	0.353266	0.245905	0.109096	0.0252247	0.0223239	0.0197567	0.0174846	0.0154739	0.0136944	0.0121195	0.0107258	0.00949233	0.00840072	0.00743463
Decarbonize by 2040		0	0.0949694	0.16877	0.218905	0.245905	0.109096	0.0252247	0.0223239	0.0197567	0.0174846	0.0154739	0.0136944	0.0121195	0.0107258	0.00949233	0.00840072	0.00743463
Decarbonize by 2050		0	0.0501822	0.0791958	0.0845435	0.0667565	0.0195213	0.0252247	0.0223239	0.0197567	0.0174846	0.0154739	0.0136944	0.0121195	0.0107258	0.00949233	0.00840072	0.00743463
Total Global Emissions Net of Australia's Climate Policy
2.1 Gt emissions from 2020 to 2030		23.2976	21.4705	18.7369	15.1296	10.5316	4.67232	1.08032	0.956083	0.846133	0.748828	0.662713	0.586501	0.519053	0.459362	0.406536	0.359784	0.318409
4.1 Gt emissions from 2020 to 2035		23.5551	21.6039	18.8735	15.1296	10.5316	4.67232	1.08032	0.956083	0.846133	0.748828	0.662713	0.586501	0.519053	0.459362	0.406536	0.359784	0.318409
Decarbonize by 2040		23.5551	21.7336	19.0056	15.264	10.5316	4.67232	1.08032	0.956083	0.846133	0.748828	0.662713	0.586501	0.519053	0.459362	0.406536	0.359784	0.318409
Decarbonize by 2050		23.5551	21.7784	19.0952	15.3983	10.7107	4.7619	1.08032	0.956083	0.846133	0.748828	0.662713	0.586501	0.519053	0.459362	0.406536	0.359784	0.318409
Excess Deaths Due to Climate Change (Results Hardcoded from DICE-EMR)
Excess deaths from climate change in year (millions)
DICE-Baseline Emissions Scenario		0.0658358	0.0139738	-0.0238399	-0.0466273	-0.0531262	-0.0432815	-0.0194187	0.0149159	0.0570167	0.104768	0.156654	0.21117	0.266715	0.321988	0.377413	0.434139	0.481198
2.1 Gt emissions from 2020 to 2030		0.0658358	0.0140067	-0.0237649	-0.0465586	-0.0531899	-0.0436336	-0.0201901	0.0136465	0.0552032	0.102387	0.153694	0.207637	0.262632	0.317388	0.372317	0.42855	0.475255
4.1 Gt emissions from 2020 to 2035		0.0658358	0.0139756	-0.0238206	-0.0466011	-0.0531583	-0.0434841	-0.0198952	0.0141013	0.0558248	0.103177	0.154652	0.208757	0.263906	0.318803	0.373865	0.43023	0.477025
Decarbonize by 2040		0.0658358	0.0139738	-0.0238254	-0.0466063	-0.053152	-0.0434572	-0.0198507	0.01416	0.0558942	0.103253	0.154733	0.208839	0.263986	0.318879	0.373936	0.430295	0.477082
Decarbonize by 2050		0.0658358	0.0139738	-0.0238323	-0.0466169	-0.0531382	-0.0433552	-0.019588	0.0146236	0.0565797	0.10417	0.155882	0.210217	0.265581	0.320675	0.375923	0.432469	0.479388
Yearly Lives Saved By Australia's Climate Policy
DICE-Baseline Emissions Scenario		0	0	0	0	0	0	0	0	0	0	0	0	0	0	0	0	0
2.1 Gt emissions from 2020 to 2030		0	-32.8193	-75.0946	-68.7257	63.6703	352.111	771.409	1269.38	1813.46	2381.44	2959.74	3532.4	4082.85	4600	5096.15	5588.93	5942.82
4.1 Gt emissions from 2020 to 2035		0	-1.76805	-19.3967	-26.216	32.0656	202.581	476.498	814.539	1191.85	1591.31	2002.14	2412.38	2809.69	3185.59	3547.93	3908.63	4172.38
Decarbonize by 2040		0	0	-14.5541	-20.9449	25.8168	175.712	432.041	755.836	1122.47	1514.7	1921.43	2330.48	2729.26	3108.88	3476.46	3843.37	4115.4
Decarbonize by 2050		0	0	-7.68961	-10.4369	11.9794	73.7397	169.286	292.294	436.959	598.138	771.774	952.593	1134.65	1313.18	1490.17	1669.73	1809.9
Cumulative excess deaths from climate change (millions)
DICE-Baseline Emissions Scenario		0	0.342204	0.414537	0.291585	0.0519585	-0.220172	-0.441181	-0.540046	-0.464313	-0.175508	0.354045	1.14435	2.20785	3.54902	5.16594	7.05872	9.233
2.1 Gt emissions from 2020 to 2030		0	0.342204	0.414707	0.292142	0.0528689	-0.219588	-0.442394	-0.545188	-0.475899	-0.196279	0.321236	1.09661	2.14232	3.46296	5.05679	6.92401	9.07029
4.1 Gt emissions from 2020 to 2035		0	0.342204	0.414546	0.291694	0.0522025	-0.220093	-0.442135	-0.543427	-0.47183	-0.189061	0.332448	1.11265	2.16401	3.49104	5.09197	6.96696	9.12166
Decarbonize by 2040		0	0.342204	0.414537	0.29166	0.0521412	-0.220122	-0.442027	-0.543093	-0.471197	-0.188077	0.333819	1.11443	2.1662	3.49364	5.09495	6.9703	9.12533
Decarbonize by 2050		0	0.342204	0.414537	0.291624	0.0520518	-0.22014	-0.441525	-0.541253	-0.467004	-0.180411	0.346118	1.13253	2.19123	3.52669	5.13703	7.02233	9.18824
Cumulative Lives Saved by Australia's Climate Policy
DICE-Baseline Emissions Scenario		0	0	0	0	0	0	0	0	0	0	0	0	0	0	0	0	0
2.1 Gt emissions from 2020 to 2030		0	0	-169.882	-557.178	-910.376	-584.231	1213.77	5141.23	11586.3	20771.9	32808.7	47739.8	65529.2	86058.6	109157	134713	162702
4.1 Gt emissions from 2020 to 2035		0	0	-9.15193	-109.189	-243.92	-79.6668	954.78	3380.76	7516.45	13553.5	21596.6	31696.9	43845.7	57973.5	73969.6	91761.7	111336
Decarbonize by 2040		0	0	0	-75.062	-182.703	-50.4585	846.787	3046.43	6884.06	12569.6	20225.5	29918.6	41655.1	55378.3	70989.3	88423	107670
Decarbonize by 2050		0	0	0	-39.6587	-93.2962	-31.9328	344.608	1206.49	2690.56	4903.86	7927.1	11820.5	16617.8	22323	28917.1	36390	44751.7
Global Average Temperature (Degrees C above Preindustrial)
DICE-Baseline Emissions Scenario		1.01635	1.17491	1.32552	1.46739	1.59923	1.71939	1.82565	1.91813	1.99962	2.07223	2.13756	2.19687	2.25113	2.30113	2.34751	2.39079	2.4314
2.1 Gt emissions from 2020 to 2030		1.01635	1.1748	1.32513	1.46653	1.59782	1.7174	1.82315	1.91522	1.99637	2.06869	2.13378	2.19288	2.24696	2.29681	2.34306	2.38622	2.42672
4.1 Gt emissions from 2020 to 2035		1.01635	1.1749	1.32542	1.46706	1.59853	1.71825	1.82411	1.91626	1.99748	2.06986	2.135	2.19415	2.24827	2.29814	2.34441	2.3876	2.42812
Decarbonize by 2040		1.01635	1.17491	1.32544	1.46713	1.59866	1.7184	1.82425	1.9164	1.99761	2.06998	2.13511	2.19424	2.24835	2.29822	2.34448	2.38765	2.42816
Decarbonize by 2050		1.01635	1.17491	1.32548	1.46726	1.59897	1.71897	1.8251	1.91746	1.99884	2.07134	2.13658	2.19579	2.24998	2.2999	2.34621	2.38943	2.42998
Consumption and Income Growth
Consumption per capita ($thous per year)		11.7889	13.1191	14.5638	16.1192	17.7902	19.6099	21.6153	23.8459	26.2822	28.9102	31.7494	34.7777	37.9834	41.3954	45.0263	48.8314	52.8297
Savings Rate		0.253442	0.253193	0.253059	0.252858	0.252237	0.249341	0.246869	0.246255	0.24554	0.244985	0.244134	0.243422	0.243135	0.242859	0.242371	0.242365	0.242741
Income per capita ($thous per year)		15.791	17.567	19.498	21.5745	23.7912	26.1236	28.7006	31.6365	34.8358	38.2908	42.004	45.9671	50.1852	54.6733	59.4306	64.4524	69.7644

## Sheet: Healthcare, DICE-EMR Optimal
Year		2020	2025	2030	2035	2040	2045	2050	2055	2060	2065	2070	2075	2080	2085	2090	2095	2100
Emissions
Total Global Carbon Emissions (GTCO2 per year) - DICE Baseline Scenario		23.5551	21.8286	19.1743	15.4829	10.7775	4.78142	1.10554	0.978407	0.86589	0.766313	0.678187	0.600195	0.531173	0.470088	0.416028	0.368185	0.325843
Global Carbon Emisions Multiple of 2020		1	0.926705	0.814023	0.657306	0.457544	0.202989	0.0469345	0.041537	0.0367603	0.0325328	0.0287916	0.0254805	0.0225503	0.019957	0.0176619	0.0156308	0.0138333
Australia Emissions - Business As Usual		0.0376212	0.0348638	0.0306245	0.0247287	0.0172134	0.00763669	0.00176573	0.00156267	0.00138297	0.00122392	0.00108317	0.000958608	0.000848368	0.000750806	0.000664463	0.00058805	0.000520424
*Only Decarbonization by 2040 and 2050 are updated to the latest parameter values (before we were assuming a smaller level for Australian Carbon Emissions*
Proportion of Australian Emissions in the Heathcare Sector	0.07
Australian Healthcare BAU Total Emissions
2020-2029	0.362425
2020-2034	0.515548
2020-2049	0.763441
Counterfactual Australia Emissions
2.1 Gt emissions from 2020 to 2030	0.147	0.0196	0.0098	0	0	0	0	0	0	0	0	0	0	0	0	0	0	0
4.1 Gt emissions from 2020 to 2035	0.287	0.0287	0.0191333	0.00956667	0	0	0	0	0	0	0	0	0	0	0	0	0	0
Decarbonize by 2040	0.470265	0.0376212	0.0282159	0.0188106	0.00940531	0	0	0	0	0	0	0	0	0	0	0	0	0
Decarbonize by 2050		0.0376212	0.031351	0.0250808	0.0188106	0.0125404	0.0062702	0	0	0	0	0	0	0	0	0	0	0
Reduction in Global Emissions from BAU Because of Australia's Policy
2.1 Gt emissions from 2020 to 2030		0.0180212	0.0250638	0.0306245	0.0247287	0.0172134	0.00763669	0.00176573	0.00156267	0.00138297	0.00122392	0.00108317	0.000958608	0.000848368	0.000750806	0.000664463	0.00058805	0.000520424
4.1 Gt emissions from 2020 to 2035		0.00892122	0.0157304	0.0210579	0.0247287	0.0172134	0.00763669	0.00176573	0.00156267	0.00138297	0.00122392	0.00108317	0.000958608	0.000848368	0.000750806	0.000664463	0.00058805	0.000520424
Decarbonize by 2040		0	0.00664786	0.0118139	0.0153233	0.0172134	0.00763669	0.00176573	0.00156267	0.00138297	0.00122392	0.00108317	0.000958608	0.000848368	0.000750806	0.000664463	0.00058805	0.000520424
Decarbonize by 2050		0	0.00351276	0.00554371	0.00591804	0.00467296	0.00136649	0.00176573	0.00156267	0.00138297	0.00122392	0.00108317	0.000958608	0.000848368	0.000750806	0.000664463	0.00058805	0.000520424
Total Global Emissions Net of Australia's Climate Policy
2.1 Gt emissions from 2020 to 2030		23.537	21.8035	19.1437	15.4582	10.7603	4.77378	1.10378	0.976844	0.864507	0.765089	0.677104	0.599237	0.530324	0.469337	0.415363	0.367597	0.325323
4.1 Gt emissions from 2020 to 2035		23.5461	21.8129	19.1533	15.4582	10.7603	4.77378	1.10378	0.976844	0.864507	0.765089	0.677104	0.599237	0.530324	0.469337	0.415363	0.367597	0.325323
Decarbonize by 2040		23.5551	21.8219	19.1625	15.4676	10.7603	4.77378	1.10378	0.976844	0.864507	0.765089	0.677104	0.599237	0.530324	0.469337	0.415363	0.367597	0.325323
Decarbonize by 2050		23.5551	21.8251	19.1688	15.477	10.7728	4.78005	1.10378	0.976844	0.864507	0.765089	0.677104	0.599237	0.530324	0.469337	0.415363	0.367597	0.325323
Excess Deaths Due to Climate Change (Results Hardcoded from DICE-EMR)
Excess deaths from climate change in year (millions)
DICE-Baseline Emissions Scenario		0.0658358	0.0139738	-0.0238399	-0.0466273	-0.0531262	-0.0432815	-0.0194187	0.0149159	0.0570167	0.104768	0.156654	0.21117	0.266715	0.321988	0.377413	0.434139	0.481198
2.1 Gt emissions from 2020 to 2030		0.0658358	0.013977	-0.0238326	-0.0466206	-0.0531325	-0.043316	-0.0194943	0.0147915	0.056839	0.104535	0.156364	0.210824	0.266316	0.321538	0.376914	0.433591	0.480616
4.1 Gt emissions from 2020 to 2035		0.0658358	0.013974	-0.0238381	-0.0466247	-0.0531294	-0.0433013	-0.0194654	0.0148361	0.0569001	0.104612	0.156458	0.210934	0.26644	0.321677	0.377066	0.433756	0.48079
Decarbonize by 2040		0.0658358	0.0139738	-0.0238389	-0.0466258	-0.053128	-0.0432938	-0.019449	0.0148629	0.056938	0.104662	0.156519	0.211006	0.266524	0.32177	0.377169	0.433869	0.480909
Decarbonize by 2050		0.0658358	0.0139738	-0.0238394	-0.0466266	-0.0531271	-0.0432866	-0.0194306	0.0148954	0.0569861	0.104726	0.1566	0.211103	0.266636	0.321896	0.377308	0.434022	0.481071
Yearly Lives Saved By Australia's Climate Policy
DICE-Baseline Emissions Scenario		0	0	0	0	0	0	0	0	0	0	0	0	0	0	0	0	0
2.1 Gt emissions from 2020 to 2030		0	-3.20573	-7.32964	-6.68236	6.30643	34.5707	75.6379	124.395	177.657	233.25	289.844	345.881	399.738	450.331	498.863	547.064	581.668
4.1 Gt emissions from 2020 to 2035		0	-0.172736	-1.89454	-2.55651	3.15406	19.8468	46.6548	79.7322	116.648	155.726	195.915	236.041	274.902	311.665	347.098	382.371	408.157
Decarbonize by 2040		0	0	-1.01857	-1.46387	1.81731	12.33	30.3036	53.0043	78.7056	106.199	134.707	163.375	191.322	217.925	243.682	269.391	288.448
Decarbonize by 2050		0	0	-0.53821	-0.730016	0.84073	5.16712	11.8594	20.475	30.6074	41.8962	54.0576	66.7219	79.4727	91.9769	104.372	116.948	126.764
Cumulative excess deaths from climate change (millions)
DICE-Baseline Emissions Scenario		0	0.342204	0.414537	0.291585	0.0519585	-0.220172	-0.441181	-0.540046	-0.464313	-0.175508	0.354045	1.14435	2.20785	3.54902	5.16594	7.05872	9.233
2.1 Gt emissions from 2020 to 2030		0	0.342204	0.414554	0.291639	0.0520473	-0.220116	-0.441301	-0.540551	-0.46545	-0.177544	0.350829	1.13967	2.20143	3.54059	5.15525	7.04553	9.21706
4.1 Gt emissions from 2020 to 2035		0	0.342204	0.414538	0.291595	0.0519823	-0.220165	-0.441274	-0.540378	-0.465049	-0.176834	0.351931	1.14124	2.20356	3.54334	5.1587	7.04974	9.2221
Decarbonize by 2040		0	0.342204	0.414537	0.29159	0.0519713	-0.220169	-0.44124	-0.54026	-0.464796	-0.176389	0.352627	1.14225	2.20493	3.54513	5.16097	7.05252	9.22545
Decarbonize by 2050		0	0.342204	0.414537	0.291587	0.0519651	-0.22017	-0.441205	-0.540131	-0.464502	-0.175851	0.35349	1.14352	2.20669	3.54745	5.16392	7.05618	9.22986
Cumulative Lives Saved by Australia's Climate Policy
DICE-Baseline Emissions Scenario		0	0	0	0	0	0	0	0	0	0	0	0	0	0	0	0	0
2.1 Gt emissions from 2020 to 2030		0	0	-16.5938	-54.3959	-88.7382	-56.4341	120.096	505.19	1136.79	2036.66	3215.6	4677.78	6419.66	8429.62	10690.9	13192.6	15932.2
4.1 Gt emissions from 2020 to 2035		0	0	-0.89413	-10.6651	-23.8036	-7.64723	93.6974	331.23	736.057	1326.91	2114.01	3102.35	4291.07	5673.33	7238.32	8978.95	10893.8
Decarbonize by 2040		0	0	0	-5.25319	-12.7764	-3.46734	59.4938	213.778	482.898	881.56	1418.33	2097.89	2920.66	3882.67	4976.95	6198.97	7548.03
Decarbonize by 2050		0	0	0	-2.77579	-6.52751	-2.22095	24.1642	84.5438	188.502	343.535	555.297	828.002	1164.02	1563.62	2025.47	2548.88	3134.54
Global Average Temperature (Degrees C above Preindustrial)
DICE-Baseline Emissions Scenario		1.01635	1.17491	1.32552	1.46739	1.59923	1.71939	1.82565	1.91813	1.99962	2.07223	2.13756	2.19687	2.25113	2.30113	2.34751	2.39079	2.4314
Healthcare Sector Decarbonization by 2030		1.01635	1.1749	1.32548	1.4673	1.5991	1.71919	1.82541	1.91784	1.9993	2.07188	2.13719	2.19648	2.25072	2.30071	2.34708	2.39035	2.43094
Healthcare Sector Decarbonization by 2035		1.01635	1.17491	1.32551	1.46736	1.59916	1.71928	1.8255	1.91795	1.99941	2.072	2.13731	2.1966	2.25085	2.30084	2.34721	2.39048	2.43108
Healthcare Sector Decarbonization by 2040		1.01635	1.17491	1.32551	1.46737	1.59919	1.71932	1.82555	1.91801	1.99948	2.07207	2.13739	2.19668	2.25094	2.30093	2.3473	2.39057	2.43117
Healthcare Sector Decarbonization by 2050		1.01635	1.17491	1.32551	1.46738	1.59922	1.71936	1.82561	1.91808	1.99956	2.07216	2.13749	2.19679	2.25105	2.30105	2.34742	2.3907	2.4313

## Sheet: DICE Base $
Excess deaths from climate change in year (millions) (Results hardcoded from DICE EMR)	2020	2025	2030	2035	2040	2045	2050	2055	2060	2065	2070	2075	2080	2085	2090	2095	2100
DICE Baseline emisisons scenario	0	0.342204	0.393004	0.231737	-0.0256335	-0.215161	-0.122622	0.510752	1.97983	4.60526	8.72478	14.6886	22.8374	33.478	46.8759	63.3085	83.0929
Healthcare Sector Decarbonization by 2050	0	0.342204	0.393004	0.231743	-0.0256276	-0.215208	-0.122879	0.509958	1.97793	4.60138	8.71775	14.6769	22.8191	33.4509	46.8376	63.2562	83.0237
Healthcare Sector Decarbonization by 2040	0	0.342204	0.393004	0.231745	-0.0256256	-0.215225	-0.122967	0.509703	1.97739	4.60042	8.71622	14.6746	22.8159	33.4468	46.8324	63.2497	83.0158
Economy decarbonization by 2050	0	0.342204	0.393004	0.231817	-0.0255489	-0.215833	-0.126284	0.499432	1.95272	4.55001	8.62442	14.5212	22.576	33.0915	46.3291	62.5625	82.1048
Economy decarbonization by 2040	0	0.342204	0.393004	0.231844	-0.0255198	-0.216064	-0.127545	0.495802	1.94502	4.53632	8.60266	14.4892	22.5317	33.0327	46.254	62.4693	81.9919
Consumption per capita ($thous per year)	11.86	13.3274	14.913	16.623	18.4651	20.4448	22.568	24.839	27.2613	29.8357	32.5639	35.4468	38.4851	41.6792	45.028	48.533	52.1972
Savings Rate	0.25625	0.253388	0.250919	0.248797	0.246979	0.245427	0.24411	0.242996	0.242062	0.241285	0.240646	0.240127	0.239715	0.239394	0.239153	0.238978	0.238855
Income per capita ($thous per year)	15.9462	17.8505	19.9084	22.1285	24.5213	27.0946	29.8561	32.8123	35.9677	39.324	42.8837	46.6484	50.6193	54.7974	59.1815	63.7735	68.5771
NPV of healthsector decarbonization by 2050
Cumulative lives saved	0	0	0	-5.57453	-5.89845	47.1406	256.726	793.385	1900.5	3871.4	7032.82	11732.1	18312.1	27084.1	38314.9	52268.1	69227.3
Monetary value of cumulative lives saved ($million)	0	0	0	-12.4882	-13.3347	147.649	883.476	3054.26	8193.81	18653.5	37760.1	69982.2	120981	197559	307600	460532	667802
With 2% discount ($million)	0	0	0	-9.27894	-8.97388	89.9969	487.741	1527.21	3710.9	7651.59	14028.9	23549.3	36873	54536.2	76908.4	104291	136973
With 3.5% discount ($million)	0	0	0	-7.45411	-6.70157	62.4774	314.763	916.207	2069.53	3966.83	6761.07	10550.4	15356.7	21114.1	27679.7	34892.6	42601
With 5% discount ($million)	0	0	0	-6.00705	-5.02571	43.6013	204.416	553.708	1163.9	2076.06	3292.82	4781.63	6476.8	8286.89	10109.6	11859.4	13474.2
NPV of healthsector decarbonization by 2040
Cumulative lives saved	0	0	0	-7.48633	-7.92219	63.3708	345.263	1048.25	2440.67	4832.5	8560.45	13977	21424.2	31207.1	43582.1	58803.4	77149.2
Monetary value of cumulative lives saved ($million)	0	0	0	-16.7711	-17.9101	198.478	1188.16	4031.75	10495.8	23189.3	45719.9	82859.5	140581	225984	347234	514066	738283
With 2% discount ($million)	0	0	0	-12.4612	-12.053	120.979	655.951	2015.99	4753.43	9512.16	16986.2	27882.6	42846.5	62382.9	86818.2	116414	151429
With 3.5% discount ($million)	0	0	0	-10.0105	-9.00101	83.9856	423.317	1209.43	2650.94	4931.41	8186.29	12491.7	17844.5	24152.1	31246.3	38948.7	47097.2
With 5% discount ($million)	0	0	0	-8.06718	-6.75014	58.6112	274.914	730.918	1490.88	2580.88	3986.94	5661.49	7526.05	9479.21	11412.3	13238	14896.3
NPV of economy decarbonization by 2050
Cumulative lives saved	0	0	0	-79.6622	-84.5649	671.873	3662.09	11319.5	27117.1	55241.2	100356	167420	261329	386531	546843	746034	988162
Monetary value of cumulative lives saved ($million)	0	0	0	-178.462	-191.273	2104.67	12602.9	43577.1	116914	266170	538826	998668	1.72653e+06	2.81952e+06	4.39027e+06	6.57347e+06	9.5327e+06
With 2% discount ($million)	0	0	0	-132.6	-128.722	1282.86	6957.72	21789.8	52949.4	109182	200189	336056	526214	778330	1.09769e+06	1.48861e+06	1.95525e+06
With 3.5% discount ($million)	0	0	0	-106.522	-96.1275	890.584	4490.16	13072.1	29529.3	56603.5	96478.7	150557	219155	301337	395064	498045	608118
With 5% discount ($million)	0	0	0	-85.8431	-72.089	621.514	2916.04	7900.1	16607.2	29623.8	46987.7	68235.4	92430.5	118269	144291	169277	192341
NPV of economy decarbonization by 2040
Cumulative lives saved	0	0	0	-106.995	-113.718	902.472	4922.52	14949.4	34811.3	68931.9	122117	199399	305666	445275	621894	839163	1.10106e+06
Monetary value of cumulative lives saved ($million)	0	0	0	-239.693	-257.263	2827.08	16940.9	57499.5	149704	330784	652219	1.18212e+06	2.00576e+06	3.22452e+06	4.95505e+06	7.33639e+06	1.05372e+07
With 2% discount ($million)	0	0	0	-178.095	-173.13	1723.19	9352.6	28751.3	67799.7	135686	242318	397789	611320	890131	1.2389e+06	1.66138e+06	2.16129e+06
With 3.5% discount ($million)	0	0	0	-143.07	-129.292	1196.27	6035.69	17248.5	37811.2	70344.2	116782	178215	254600	344621	445885	555849	672201
With 5% discount ($million)	0	0	0	-115.296	-96.9596	834.843	3919.75	10424.1	21264.9	36815	56875.9	80770.2	107379	135257	162853	188923	212610

## Sheet: DICE Optimal $
Excess deaths from climate change in year (millions) (Results hardcoded from DICE EMR)	2020	2025	2030	2035	2040	2045	2050	2055	2060	2065	2070	2075	2080	2085	2090	2095	2100
DICE EMR Baseline emisisons scenario	0	0.342204	0.414537	0.291585	0.0519585	-0.220172	-0.441181	-0.540046	-0.464313	-0.175508	0.354045	1.14435	2.20785	3.54902	5.16594	7.05872	9.233
Healthcare Sector Decarbonization by 2050	0	0.342204	0.414537	0.291587	0.0519651	-0.22017	-0.441205	-0.540131	-0.464502	-0.175851	0.35349	1.14352	2.20669	3.54745	5.16392	7.05618	9.22986
Healthcare Sector Decarbonization by 2040	0	0.342204	0.414537	0.29159	0.0519713	-0.220169	-0.44124	-0.54026	-0.464796	-0.176389	0.352627	1.14225	2.20493	3.54513	5.16097	7.05252	9.22545
Economy decarbonization by 2050	0	0.342204	0.414537	0.291624	0.0520518	-0.22014	-0.441525	-0.541253	-0.467004	-0.180411	0.346118	1.13253	2.19123	3.52669	5.13703	7.02233	9.18824
Economy decarbonization by 2040	0	0.342204	0.414537	0.29166	0.0521412	-0.220122	-0.442027	-0.543093	-0.471197	-0.188077	0.333819	1.11443	2.1662	3.49364	5.09495	6.9703	9.12533
Consumption per capita ($thous per year)	11.86	13.3274	14.913	16.623	18.4651	20.4448	22.568	24.839	27.2613	29.8357	32.5639	35.4468	38.4851	41.6792	45.028	48.533	52.1972
Savings Rate	0.25625	0.253388	0.250919	0.248797	0.246979	0.245427	0.24411	0.242996	0.242062	0.241285	0.240646	0.240127	0.239715	0.239394	0.239153	0.238978	0.238855
Income per capita ($thous per year)	15.9462	17.8505	19.9084	22.1285	24.5213	27.0946	29.8561	32.8123	35.9677	39.324	42.8837	46.6484	50.6193	54.7974	59.1815	63.7735	68.5771
NPV of healthsector decarbonization by 2050
Cumulative lives saved	0	0	0	-2.77579	-6.52751	-2.22095	24.1642	84.5438	188.502	343.535	555.297	828.002	1164.02	1563.62	2025.47	2548.88	3134.54
Monetary value of cumulative lives saved ($million)	0	0	0	-6.2184	-16.0226	-2.95129	89.6835	333.919	816.524	1639.29	2919.11	4788.99	7393.32	10881.8	15407.1	21143.8	28301.5
With 2% discount ($million)	0	0	0	-4.62036	-10.7827	-1.7989	49.5116	166.969	369.796	672.432	1084.53	1611.51	2253.35	3003.92	3852.19	4788.18	5804.92
With 3.5% discount ($million)	0	0	0	-3.71171	-8.05239	-1.24883	31.9523	100.168	206.232	348.61	522.676	721.979	938.466	1162.99	1386.42	1601.98	1805.44
With 5% discount ($million)	0	0	0	-2.99116	-6.03873	-0.871524	20.7507	60.5363	115.984	182.447	254.557	327.214	395.805	456.453	506.371	544.484	571.04
NPV of healthsector decarbonization by 2040
Cumulative lives saved	0	0	0	-5.25319	-12.7764	-3.46734	59.4938	213.778	482.898	881.56	1418.33	2097.89	2920.66	3882.67	4976.95	6198.97	7548.03
Monetary value of cumulative lives saved ($million)	0	0	0	-11.7684	-31.4282	-3.17348	217.875	841.954	2091.29	4207	7451.09	12110.7	18487.6	26885.8	37607.7	51001.4	67489.3
With 2% discount ($million)	0	0	0	-8.74406	-21.1503	-1.93433	120.282	421	947.125	1725.7	2768.29	4075.29	5634.71	7421.83	9402.96	11549.7	13842.7
With 3.5% discount ($million)	0	0	0	-7.02442	-15.7947	-1.34285	77.6241	252.567	528.202	894.657	1334.14	1825.78	2346.72	2873.42	3384.17	3864.17	4305.34
With 5% discount ($million)	0	0	0	-5.66078	-11.845	-0.937137	50.4114	152.638	297.059	468.224	649.763	827.478	989.746	1127.76	1236.02	1313.36	1361.73
NPV of economy decarbonization by 2050
Cumulative lives saved	0	0	0	-39.6587	-93.2962	-31.9328	344.608	1206.49	2690.56	4903.86	7927.1	11820.5	16617.8	22323	28917.1	36390	44751.7
Monetary value of cumulative lives saved ($million)	0	0	0	-88.8446	-243.805	-96.9224	1209.87	4880.25	12490.4	26024.9	47908.9	81050.2	128799	194875	283333	398847	546944
With 2% discount ($million)	0	0	0	-66.0128	-164.074	-59.0772	667.936	2440.26	5656.78	10675.3	17799.5	27273.7	39255.6	53795.5	70841	90322	112184
With 3.5% discount ($million)	0	0	0	-53.0305	-122.528	-41.0124	431.052	1463.96	3154.73	5534.44	8578.25	12219	16349	20827.4	25496	30219	34891.1
With 5% discount ($million)	0	0	0	-42.7358	-91.8876	-28.6215	279.938	884.742	1774.21	2896.48	4177.83	5537.87	6895.31	8174.34	9312.06	10270.9	11035.7
NPV of economy decarbonization by 2040
Cumulative lives saved	0	0	0	-75.062	-182.703	-50.4585	846.787	3046.43	6884.06	12569.6	20225.5	29918.6	41655.1	55378.3	70989.3	88423	107670
Monetary value of cumulative lives saved ($million)	0	0	0	-168.156	-477.446	-153.152	2972.96	12322.8	31957.8	66707.3	122237	205145	322854	483441	695561	969147	1.31592e+06
With 2% discount ($million)	0	0	0	-124.942	-321.307	-93.3507	1641.28	6161.73	14473.4	27363.1	45414.4	69032.1	98400.1	133454	173910	219471	269907
With 3.5% discount ($million)	0	0	0	-100.371	-239.948	-64.8057	1059.2	3696.55	8071.67	14185.9	21886.9	30927.3	40981.2	51667.9	62590.8	73428.3	83946
With 5% discount ($million)	0	0	0	-80.886	-179.944	-45.2261	687.875	2234	4539.47	7424.29	10659.5	14016.8	17284.1	20278.7	22860.4	24957	26551.2

## Sheet: Charts
Full Economy Decarbonizes, DICE Baseline Emissions Scenario Charts																		Healthcare Sector Decarbonizes, DICE Baseline Emissions Scenario Charts																	Full Economy Decarbonizes, DICE-EMR Optimal Emissions Scenario
Emissions Trajectories																		Emissions Trajectories																	Emissions Trajectories
	Baseline																		Baseline
	Net Zero by 2030																																			Net Zero by 2030
	Net Zero by 2035																		Net Zero by 2040																	Net Zero by 2035
	Net Zero by 2050																		Net Zero by 2050																	Net Zero by 2050
Cumulative Lives Saved Due to Australian Climate Policies vs. BAU																		Cumulative Lives Saved Due to Australian Climate Policies vs. BAU																	Cumulative Lives Saved Due to Australian Climate Policies vs. Net Zero by 2050 (When global Emissions are going to be net zero in 2050)
	Business as Usual																		Business as Usual																	Business as Usual
	Net Zero by 2030																		Net Zero by 2030																	Net Zero by 2030
	Net Zero by 2035																		Net Zero by 2035																	Net Zero by 2035
	Net Zero by 2050																		Net Zero by 2050																	Net Zero by 2050
Yearly Lives Saved Due to Australian Climate Policies vs. BAU																		Yearly Lives Saved Due to Australian Climate Policies vs. BAU																	Yearly Lives Saved Due to Australian Climate Policies vs. BAU
	Net Zero by 2040																		Net Zero by 2030																	Net Zero by 2030
																			Net Zero by 2035																	Net Zero by 2035
	Net Zero by 2050																		Net Zero by 2050																	Net Zero by 2050
